# Supplementary material for: Integrative analysis of single-cell and bulk multi-omics data to reveal subtype-specific characteristics and therapeutic strategies in clear cell renal cell carcinoma patients
Source: J Cancer. 2024 Oct 18;15(19):6420–33. doi: 10.7150/jca.101451 (PMC11540511; doi:10.7150/jca.101451)
Supplement: Supplementary file 1 — Supplementary figures and tables. [file jcav15p6420s1.zip › Supplementary Table S1.xlsx]

## Sheet: sheet
Supplementary Table S1 Basic information of five external validation cohorts
Cohorts	Sample size	Platform	Data type	Tissue source
MTAB1980	101	A-MEXP-2183 - Agilent Human Gene Expression 4x44K v2 Microarray	RNA-Seq	ccRCC
GSE150404	60	Affymetrix Human Gene 2.1 ST Array	RNA-Seq	ccRCC
GSE73731	265	Affymetrix HG-U133_Plus_2 Microarray	RNA-Seq	ccRCC
GSE40435	101	Illumina HumanHT-12 v4 Expression BeadChips	RNA-Seq	ccRCC
