# Supplementary material for: Integrative analysis of single-cell and bulk multi-omics data to reveal subtype-specific characteristics and therapeutic strategies in clear cell renal cell carcinoma patients
Source: J Cancer. 2024 Oct 18;15(19):6420–33. doi: 10.7150/jca.101451 (PMC11540511; doi:10.7150/jca.101451)
Supplement: Supplementary file 1 — Supplementary figures and tables. [file jcav15p6420s1.zip › Supplementary Table S2.xlsx]

## Sheet: upregulated genes in CS1
id	fc	log2fc	pvalue	padj
HP	128.184	7.00207	1.61023e-121	6.59437e-117
PAEP	96.4474	6.59167	7.11357e-76	4.85537e-72
SAA2-SAA4	69.9265	6.12777	1.00317e-40	3.16022e-38
FDCSP	66.5408	6.05617	5.32936e-35	9.28738e-33
AL391095.2	59.0178	5.88308	6.3858e-33	8.9942e-31
SAA1	47.963	5.58385	2.97003e-58	4.05439e-55
LBP	46.6609	5.54414	3.73685e-59	5.27708e-56
IGFBP1	45.9698	5.52261	3.95128e-75	2.02271e-71
SAA2	45.4096	5.50493	1.20377e-55	1.14646e-52
AC091812.1	40.6693	5.34587	3.09293e-22	1.39345e-20
KCNS1	40.5838	5.34283	8.92842e-69	3.32405e-65
HPR	35.7449	5.15966	4.66663e-52	3.53912e-49
ANGPTL8	32.8228	5.03663	3.08673e-66	9.7239e-63
AL161431.1	32.3172	5.01423	2.61287e-34	4.24623e-32
GOLGA6L7P	31.3533	4.97054	7.70765e-51	5.53774e-48
LINC01234	30.5609	4.93361	9.23645e-55	8.04809e-52
WFDC5	30.0898	4.9112	8.01913e-30	8.59705e-28
SLPI	27.7928	4.79664	5.93437e-66	1.73593e-62
SMPX	27.6884	4.79121	1.68012e-20	6.29514e-19
SYT8	27.2867	4.77013	3.16091e-51	2.31159e-48
SAA4	26.0416	4.70275	4.1211e-39	1.07498e-36
S100G	25.8267	4.69079	9.05218e-19	2.80419e-17
FOXE1	25.3611	4.66454	3.52192e-37	7.43471e-35
AL357507.1	25.2092	4.65588	3.81383e-24	2.14249e-22
MMP13	24.3384	4.60516	2.08718e-30	2.33542e-28
LINC02269	24.1329	4.59293	1.02607e-19	3.57318e-18
LINC01411	23.2904	4.54166	1.49361e-23	8.02724e-22
HMGA2	23.1617	4.53367	9.24824e-58	1.18357e-54
KRTAP2-3	22.2087	4.47305	1.7941e-33	2.70124e-31
CRP	20.52	4.35896	2.57728e-42	9.17802e-40
RFLNA	20.1963	4.33602	2.10238e-90	2.86996e-86
HOXB13	20.1712	4.33422	1.06097e-29	1.11984e-27
CASP14	19.954	4.3186	9.84335e-15	1.86368e-13
FETUB	19.3228	4.27223	3.99519e-28	3.58804e-26
IVL	18.8738	4.23831	1.79474e-23	9.47163e-22
DMRT3	18.7777	4.23095	2.00862e-31	2.46284e-29
PI3	18.6288	4.21946	4.92181e-54	4.19923e-51
PADI3	18.6015	4.21735	6.08785e-40	1.69603e-37
SLN	18.5087	4.21013	1.10856e-38	2.76822e-36
PKP3	18.2367	4.18877	1.1158e-65	3.04635e-62
CDC42P2	18.1369	4.18086	8.67383e-19	2.6931e-17
SLC38A5	18.043	4.17337	4.80123e-100	9.83123e-96
AC113346.1	17.7268	4.14786	1.38103e-28	1.30618e-26
CPA4	17.5945	4.13705	7.19951e-53	5.7812e-50
CRHR1	17.3659	4.11819	1.47067e-33	2.25575e-31
CIDEC	17.3273	4.11497	9.65905e-44	3.91651e-41
AC245041.1	17.2785	4.1109	7.85919e-19	2.45505e-17
BCAS1	17.1989	4.10425	1.58522e-65	4.05748e-62
ARL14	17.1628	4.10122	1.22564e-30	1.39815e-28
MAT1A	17.0547	4.0921	8.9707e-47	4.53552e-44
AC092484.1	16.969	4.08483	4.6125e-14	7.96357e-13
TUBBP6	16.8196	4.07207	1.96812e-29	2.05614e-27
IGKV2-28	16.7689	4.06772	2.90686e-24	1.65905e-22
TFF2	16.5208	4.04621	3.61945e-39	9.56306e-37
AC245041.2	16.0811	4.00729	4.03586e-28	3.60875e-26
AC008060.4	16.0803	4.00722	5.66739e-14	9.6707e-13
TNNT1	16.0026	4.00024	4.44204e-48	2.42553e-45
GOLGA6L2	15.956	3.99603	1.70194e-20	6.37106e-19
FGA	15.9018	3.99112	2.32267e-32	3.12896e-30
AC021192.1	15.7872	3.98068	9.9244e-23	4.71501e-21
AC090568.2	15.7569	3.97791	1.03721e-22	4.922e-21
ZPLD1	15.6981	3.97252	1.35331e-42	4.99297e-40
VSTM2L	15.559	3.95968	1.80653e-64	3.89382e-61
ST8SIA2	15.4889	3.95316	5.28073e-32	6.88731e-30
BARX1	15.3361	3.93886	5.005e-33	7.09237e-31
AC025252.2	15.2056	3.92653	1.70675e-14	3.12597e-13
C11ORF86	15.1913	3.92518	4.88736e-44	2.04237e-41
ACTBL2	15.0817	3.91473	6.25561e-39	1.61123e-36
ANXA8	14.9601	3.90305	1.55368e-25	1.06223e-23
VSTM2A	14.8289	3.89034	7.71232e-16	1.67734e-14
IL20RB	14.6737	3.87516	5.58963e-60	8.47822e-57
NR0B1	14.6018	3.86808	4.34855e-15	8.64092e-14
FEZF1-AS1	14.4087	3.84887	7.15379e-29	6.99211e-27
PTPRH	14.3451	3.84249	2.61858e-56	2.97886e-53
F2	14.3193	3.83989	3.2195e-35	5.83399e-33
TBX5	14.2908	3.83701	1.71445e-21	7.04232e-20
STMN2	14.2832	3.83625	4.13461e-34	6.61425e-32
C4BPA	14.2082	3.82865	1.47496e-38	3.66085e-36
LINC01711	14.1191	3.81957	8.85622e-52	6.59434e-49
APCDD1L	13.6726	3.77322	6.94319e-57	8.36308e-54
KRT75	13.5107	3.75603	4.30308e-15	8.55871e-14
CCNA1	13.3706	3.741	1.70758e-52	1.31944e-49
ITIH1	13.2943	3.73274	3.88987e-36	7.51424e-34
PCBP3	13.2492	3.72784	1.79455e-62	3.34055e-59
TGM1	13.1302	3.71482	3.263e-61	5.34518e-58
TCN1	13.0836	3.70969	3.33574e-39	8.87069e-37
IGKV2D-28	13.0642	3.70754	3.09558e-14	5.47144e-13
PPP1R1A	13.0615	3.70724	1.48335e-42	5.42391e-40
LINC00460	12.9866	3.69896	9.90935e-40	2.70545e-37
CRABP1	12.9357	3.69328	3.06398e-18	8.88664e-17
AC006058.1	12.8593	3.68474	1.81064e-40	5.45228e-38
AC004870.2	12.7424	3.67157	4.0848e-35	7.24176e-33
CCDC185	12.6544	3.66157	1.0335e-18	3.17993e-17
RTP3	12.6235	3.65804	1.02387e-24	6.16625e-23
WISP2	12.6013	3.6555	7.13125e-56	7.30115e-53
BRS3	12.5474	3.64931	2.84856e-20	1.04478e-18
LINC02167	12.4449	3.63748	1.59511e-28	1.49143e-26
TF	12.3312	3.62424	1.55768e-36	3.0669e-34
AC006058.3	12.2752	3.61768	8.41343e-17	2.0694e-15
AC008060.1	12.2675	3.61677	5.11468e-17	1.28899e-15
AC124067.4	12.2491	3.61461	8.53573e-44	3.49564e-41
NMU	11.98	3.58256	5.08693e-58	6.72016e-55
RPTN	11.8301	3.56439	1.57381e-18	4.73565e-17
AC009518.1	11.742	3.5536	4.9905e-19	1.59669e-17
GPR87	11.6433	3.54143	2.83974e-19	9.2814e-18
LINC01554	11.4804	3.5211	9.08331e-32	1.15884e-29
LTF	11.4727	3.52013	4.79903e-33	6.84789e-31
CLMP	11.408	3.51198	2.50434e-55	2.22957e-52
DNER	11.3319	3.50232	1.82851e-40	5.46591e-38
AC115619.1	11.2314	3.48946	9.75851e-20	3.41281e-18
AC135068.8	11.1295	3.47632	1.47007e-09	1.36579e-08
ZP1	11.0948	3.47181	1.65798e-48	9.3121e-46
SBSN	11.0201	3.46206	5.80979e-25	3.62143e-23
TGM5	10.9784	3.45659	4.71283e-49	2.8383e-46
SEMA3E	10.9623	3.45448	1.3207e-26	9.96072e-25
TGM7	10.9553	3.45355	1.02304e-11	1.28517e-10
KRT39	10.9268	3.4498	1.75652e-22	8.12821e-21
AC006058.4	10.9064	3.4471	1.17139e-22	5.52674e-21
ONECUT2	10.8362	3.43779	1.15381e-45	5.2502e-43
CHRDL2	10.7761	3.42977	8.57925e-39	2.18227e-36
GAS2L2	10.7498	3.42624	1.39882e-26	1.04952e-24
GSG1L2	10.7427	3.42528	2.66476e-12	3.62077e-11
ZIC2	10.7321	3.42386	5.34617e-25	3.35286e-23
LCE1C	10.7255	3.42298	1.42598e-12	2.01443e-11
IGKV1OR2-3	10.6547	3.41341	1.51324e-16	3.6051e-15
CXCL5	10.6419	3.41168	9.76951e-32	1.23867e-29
PLA2G2A	10.5801	3.40327	6.6404e-25	4.09555e-23
GJB3	10.5458	3.39859	1.14098e-36	2.27934e-34
GJB6	10.5438	3.39832	3.26614e-23	1.6493e-21
PRSS3	10.4677	3.38787	3.17779e-34	5.14387e-32
ARSI	10.4102	3.37993	1.70793e-64	3.88582e-61
IGLV3-22	10.3751	3.37505	3.58228e-15	7.16684e-14
IGFN1	10.3736	3.37485	1.48118e-26	1.10691e-24
TNNI3	10.3637	3.37346	4.06459e-16	9.16615e-15
LINC00524	10.3476	3.37122	8.01777e-12	1.02036e-10
TGFBI	10.3214	3.36757	3.43509e-74	1.56308e-70
IGLJCOR18	10.3094	3.36589	1.49997e-07	1.01973e-06
KCNK17	10.266	3.3598	4.43378e-39	1.14922e-36
AC106895.2	10.2495	3.35748	6.51874e-12	8.39768e-11
NIPAL4	10.2343	3.35534	1.20458e-40	3.73721e-38
AP000851.2	10.2039	3.35105	6.22034e-16	1.36664e-14
C10ORF90	10.2033	3.35097	8.59957e-35	1.44929e-32
C10ORF99	10.1904	3.34913	3.69901e-23	1.84289e-21
IGHV3-11	10.1426	3.34236	1.03818e-31	1.30419e-29
PRAC2	10.1391	3.34186	1.26143e-16	3.03699e-15
RTL1	10.0942	3.33546	4.36557e-14	7.56915e-13
SLC30A10	10.0868	3.3344	3.12417e-19	1.01785e-17
EDN3	9.99536	3.32126	1.92106e-24	1.12281e-22
PLA2G4D	9.97151	3.31781	2.3656e-35	4.32493e-33
MAGEL2	9.95647	3.31563	1.87015e-42	6.77771e-40
EGFL6	9.94103	3.3134	2.04015e-42	7.32897e-40
AL162457.2	9.90012	3.30745	4.20928e-17	1.07403e-15
PPP2R2C	9.88576	3.30535	1.50508e-38	3.71311e-36
CHRDL1	9.87581	3.3039	2.59895e-27	2.15455e-25
AC108136.1	9.83134	3.29739	1.32886e-13	2.14593e-12
AC002384.1	9.78625	3.29076	5.52117e-17	1.38632e-15
ST6GALNAC5	9.76068	3.28698	3.22553e-40	9.23743e-38
B3GALT5	9.72655	3.28193	1.17734e-47	6.26177e-45
ANKRD18B	9.72101	3.28111	9.37714e-23	4.46537e-21
AC108752.1	9.61535	3.26534	5.50186e-14	9.39998e-13
PDCL2	9.58728	3.26112	2.02563e-16	4.76482e-15
IGHV1-69	9.58475	3.26074	2.79898e-27	2.30637e-25
MUC17	9.58147	3.26025	3.16889e-16	7.2387e-15
LINC01705	9.56603	3.25792	5.57102e-22	2.4349e-20
BNC1	9.53588	3.25337	1.10036e-31	1.37388e-29
SLC18A3	9.48445	3.24556	2.67563e-11	3.17701e-10
DMBX1	9.46374	3.24241	2.46269e-24	1.41849e-22
C20ORF141	9.44455	3.23948	1.66713e-19	5.62853e-18
IGHV1OR16-1	9.40022	3.2327	9.36074e-15	1.77724e-13
IGHV3-43	9.35307	3.22544	3.79015e-32	4.97493e-30
UGT1A10	9.25584	3.21036	7.09322e-15	1.36894e-13
CDH15	9.2472	3.20902	5.82109e-44	2.40799e-41
ZIC5	9.1764	3.19793	3.1657e-16	7.2387e-15
SCNN1G	9.09617	3.18526	2.30572e-21	9.3694e-20
TCHH	9.09303	3.18476	8.55115e-56	8.33798e-53
IGHG3	9.06619	3.1805	1.51963e-32	2.06755e-30
CR2	9.06017	3.17954	1.60626e-31	1.98735e-29
REG1B	9.01514	3.17235	2.58557e-20	9.52756e-19
IGKV3D-15	9.01446	3.17224	2.15045e-22	9.873e-21
GALNT17	9.01233	3.1719	1.12956e-31	1.40605e-29
LINC01914	9.01175	3.17181	5.73097e-42	1.95584e-39
AJ239328.1	9.0053	3.17077	3.09879e-25	2.03699e-23
AL356515.1	8.97341	3.16566	1.33262e-17	3.60467e-16
RNU6-403P	8.95822	3.16321	1.59097e-12	2.22752e-11
IGLC7	8.95702	3.16302	2.07873e-25	1.39329e-23
IGHV3-30	8.94028	3.16032	4.12452e-34	6.61425e-32
IGHV1-24	8.92662	3.15811	1.19584e-26	9.10282e-25
IL20RB-AS1	8.89909	3.15366	3.27126e-21	1.3147e-19
HS3ST3A1	8.86188	3.14761	8.99977e-49	5.26525e-46
UCN2	8.83401	3.14307	2.41869e-30	2.69165e-28
WFDC12	8.81687	3.14027	4.02641e-16	9.09445e-15
SMILR	8.78185	3.13452	1.78922e-14	3.2697e-13
NKX2-8	8.77704	3.13373	1.59722e-10	1.71233e-09
MZB1	8.75359	3.12988	2.17544e-35	4.0131e-33
IGHV2-70	8.74766	3.1289	3.68133e-25	2.3742e-23
C4ORF26	8.74336	3.12819	1.26654e-36	2.5179e-34
CPXM1	8.7341	3.12666	3.28561e-53	2.69111e-50
LINC01605	8.72656	3.12541	3.2505e-46	1.54788e-43
PLEKHS1	8.68074	3.11782	6.9728e-33	9.77935e-31
AC116614.1	8.64152	3.11129	1.04931e-14	1.98029e-13
AL355102.4	8.63392	3.11002	1.03197e-31	1.30038e-29
LINC00601	8.62465	3.10847	1.68077e-18	5.02061e-17
KRT19	8.60431	3.10506	9.30661e-36	1.74034e-33
IGKV3-15	8.54187	3.09455	7.52695e-31	8.70767e-29
REG3G	8.51409	3.08985	6.65574e-15	1.28998e-13
LEFTY1	8.50565	3.08842	6.65398e-32	8.59623e-30
WFDC10B	8.50176	3.08776	3.20992e-34	5.17543e-32
C6ORF222	8.47457	3.08314	8.22418e-23	3.94847e-21
HMGB1P16	8.47085	3.08251	1.20376e-16	2.90841e-15
LINC00276	8.45937	3.08055	3.09994e-13	4.78522e-12
LINC02461	8.44408	3.07794	9.04477e-17	2.21405e-15
RAB3B	8.42139	3.07406	9.02374e-40	2.4802e-37
HTR3A	8.41693	3.07329	1.23278e-32	1.69417e-30
SOX1	8.40813	3.07179	2.7282e-12	3.70329e-11
AL512785.1	8.40764	3.0717	1.27246e-09	1.19248e-08
CST5	8.39378	3.06932	2.34184e-14	4.18984e-13
AC128685.1	8.39124	3.06888	6.67069e-09	5.58546e-08
SERPINA4	8.38497	3.0678	2.66822e-23	1.37104e-21
IGHV1OR21-1	8.3539	3.06245	4.38797e-18	1.25402e-16
PCP4	8.3205	3.05667	5.97844e-21	2.34741e-19
HSBP1P2	8.31015	3.05487	7.80852e-18	2.16508e-16
AC024230.1	8.2992	3.05297	8.83402e-09	7.26611e-08
IGHG1	8.28457	3.05043	4.66058e-26	3.32418e-24
GYG2	8.27779	3.04925	1.92494e-41	6.46164e-39
ARX	8.27276	3.04837	8.54695e-17	2.10098e-15
IGLV7-43	8.25183	3.04471	6.07802e-28	5.3761e-26
GUCA1C	8.24718	3.0439	3.0314e-14	5.36264e-13
IGKV1-8	8.22633	3.04025	8.8558e-30	9.39564e-28
KLK13	8.21298	3.03791	1.69552e-30	1.91285e-28
DLGAP1-AS3	8.20966	3.03732	8.41885e-20	2.95439e-18
IGLC6	8.19231	3.03427	2.04316e-21	8.35065e-20
IGLC2	8.17726	3.03162	5.27157e-31	6.18586e-29
PLA2G2D	8.1102	3.01974	3.63284e-35	6.49676e-33
AC106895.1	8.10238	3.01835	1.07282e-11	1.34153e-10
IGDCC4	8.09866	3.01768	5.99252e-56	6.4582e-53
AC008392.1	8.05268	3.00947	4.02836e-16	9.09445e-15
ZBTB7C	8.0372	3.00669	1.47984e-59	2.16443e-56
IGKV1-17	8.02869	3.00516	1.08569e-28	1.034e-26
HOXB-AS4	8.028	3.00504	2.15254e-33	3.21727e-31
SERTM1	8.02473	3.00445	4.67045e-27	3.75037e-25
IGKC	7.99438	2.99899	3.95974e-30	4.34754e-28
IRX4	7.98589	2.99745	1.64754e-13	2.62741e-12
AC103702.2	7.94065	2.98926	1.73832e-34	2.87054e-32
ITPKA	7.93391	2.98803	2.06951e-47	1.08657e-44
GFPT2	7.93001	2.98732	3.94128e-84	4.03518e-80
MIR196A1	7.90094	2.98202	1.35327e-20	5.08446e-19
AC007405.2	7.8893	2.9799	8.09478e-22	3.44959e-20
RARRES1	7.87105	2.97656	2.17888e-75	1.27474e-71
IGHJ2	7.85236	2.97313	7.34749e-23	3.55256e-21
BARX1-AS1	7.84929	2.97256	1.65205e-06	9.39148e-06
IGHGP	7.84756	2.97224	5.72682e-32	7.44541e-30
IGF2BP3	7.84586	2.97193	2.59096e-31	3.13928e-29
IGLV9-49	7.84365	2.97152	8.07485e-23	3.89046e-21
IGHV3-21	7.81993	2.96716	4.72545e-31	5.57699e-29
L1CAM	7.814	2.96606	3.25913e-32	4.33348e-30
ACTL8	7.79134	2.96187	7.02706e-09	5.86586e-08
ZNF365	7.78943	2.96152	8.48565e-56	8.33798e-53
MUC13	7.78437	2.96058	1.62445e-40	4.92787e-38
AC005035.1	7.77006	2.95793	7.81575e-28	6.81018e-26
KLK10	7.76713	2.95738	1.25181e-23	6.80817e-22
KRT77	7.75315	2.95478	6.14263e-11	6.96069e-10
ANKFN1	7.73954	2.95225	1.11289e-26	8.51895e-25
AC021678.2	7.72808	2.95011	2.50777e-17	6.54979e-16
PITX1	7.72191	2.94896	1.04653e-16	2.55112e-15
IGLV3-19	7.71813	2.94825	3.33757e-25	2.17162e-23
APOB	7.70261	2.94535	4.62817e-28	4.12038e-26
MMP27	7.68742	2.9425	3.50067e-08	2.61611e-07
IL1R2	7.68415	2.94189	1.63687e-50	1.13619e-47
GLP2R	7.68249	2.94157	4.40956e-25	2.7868e-23
KRT79	7.6678	2.93881	2.05147e-18	6.08356e-17
ZNF114	7.666	2.93847	9.35442e-38	2.08202e-35
MMP9	7.65969	2.93729	2.64581e-43	1.04186e-40
IGHV5-51	7.62254	2.93027	7.66855e-29	7.45963e-27
IGHEP1	7.62226	2.93022	9.44869e-08	6.62589e-07
CES5A	7.61598	2.92903	1.35531e-16	3.24585e-15
TM4SF4	7.59969	2.92594	1.4433e-28	1.36193e-26
SFRP2	7.59899	2.92581	9.77639e-29	9.46508e-27
RORB	7.57842	2.9219	3.60797e-32	4.75104e-30
GAD1	7.56597	2.91952	3.30778e-35	5.94139e-33
B3GALT5-AS1	7.55101	2.91667	5.65672e-26	4.0149e-24
AC073072.1	7.541	2.91476	4.00899e-37	8.29192e-35
IL6	7.53232	2.91309	1.35307e-30	1.53496e-28
IGLV1-44	7.52807	2.91228	1.17413e-24	7.01958e-23
APCS	7.52343	2.91139	5.8348e-13	8.66084e-12
KRT19P1	7.51439	2.90966	4.71001e-23	2.32397e-21
CYP4F26P	7.50516	2.90788	6.44638e-11	7.27469e-10
AL121974.1	7.4841	2.90383	8.04813e-08	5.7142e-07
LCN2	7.47955	2.90295	8.21939e-26	5.78365e-24
TRIM54	7.4285	2.89307	3.5294e-30	3.88548e-28
MAGEB2	7.4262	2.89262	1.60214e-05	7.51658e-05
SP8	7.422	2.89181	7.17913e-08	5.13191e-07
LINC01956	7.41622	2.89068	4.73342e-16	1.05928e-14
TAC1	7.41419	2.89029	3.17356e-12	4.2682e-11
SLAMF9	7.38945	2.88547	6.72296e-24	3.7307e-22
FCRL5	7.37455	2.88255	1.98017e-29	2.06346e-27
IGLC3	7.36889	2.88145	2.27772e-26	1.67769e-24
ADAM12	7.36714	2.8811	1.66916e-79	1.36714e-75
Z98257.1	7.32714	2.87325	4.65309e-33	6.70979e-31
SRPX2	7.30919	2.86971	2.53716e-62	4.51758e-59
TRNP1	7.30141	2.86817	4.32971e-61	6.81979e-58
AP003062.1	7.24634	2.85725	5.65425e-06	2.89847e-05
TEX19	7.24445	2.85688	1.46864e-20	5.51286e-19
IGKV1OR10-1	7.2439	2.85677	4.51689e-10	4.52828e-09
MAGEB10	7.20609	2.84922	7.55891e-05	0.000307897
AC003092.1	7.20562	2.84912	7.47166e-19	2.33756e-17
IGKV1-39	7.18058	2.8441	9.43856e-14	1.55486e-12
ZFHX4-AS1	7.17981	2.84395	8.78063e-17	2.15584e-15
LINC01559	7.17337	2.84265	7.90001e-16	1.71543e-14
NKX2-2	7.15564	2.83908	5.0062e-17	1.26477e-15
IGFL3	7.1533	2.83861	4.86639e-14	8.37719e-13
AC025183.1	7.15103	2.83815	0.000314718	0.00112604
EVX1	7.14778	2.83749	4.04565e-25	2.57669e-23
AC006262.2	7.14504	2.83694	1.5234e-21	6.3018e-20
RPL23AP77	7.13716	2.83535	4.05967e-20	1.46869e-18
AC107302.1	7.12268	2.83242	2.43852e-08	1.86003e-07
IGHV3OR16-10	7.10232	2.82829	1.03704e-13	1.69879e-12
FAM9A	7.05876	2.81942	1.31019e-15	2.77867e-14
APOC3	7.05623	2.8189	1.60162e-17	4.29543e-16
FAM92B	7.05476	2.8186	3.52072e-23	1.7648e-21
BX322234.2	7.05314	2.81827	2.07994e-27	1.73482e-25
IGKV1D-39	7.0462	2.81684	1.62808e-14	2.99394e-13
LINC00942	7.0447	2.81654	7.07746e-23	3.43416e-21
ROR2	7.03674	2.81491	7.69808e-47	3.94075e-44
IGLV3-1	7.03596	2.81475	4.25216e-26	3.04438e-24
IGKV2-29	7.03564	2.81468	1.51591e-12	2.13411e-11
CHST4	7.02908	2.81334	1.71189e-24	1.01019e-22
AL390115.1	7.02296	2.81208	1.02166e-28	9.7986e-27
AC011369.1	7.02183	2.81185	1.27892e-16	3.07369e-15
MRPS36P5	7.00382	2.80814	7.32442e-13	1.07396e-11
MMP7	7.00354	2.80808	6.96925e-39	1.78382e-36
AP001574.1	7.00346	2.80807	5.53921e-13	8.252e-12
IGHV3-23	6.99735	2.80681	7.27148e-29	7.09021e-27
CD79A	6.99735	2.80681	1.86161e-36	3.63041e-34
AC091182.2	6.99384	2.80609	1.55295e-24	9.20378e-23
MMP12	6.99064	2.80542	1.65625e-23	8.84335e-22
ASCL1	6.98874	2.80503	4.04585e-17	1.03427e-15
IGLV3-10	6.98488	2.80423	3.96102e-25	2.53543e-23
PROM2	6.97462	2.80211	6.31138e-35	1.07696e-32
CPN2	6.96151	2.7994	1.41832e-14	2.6378e-13
IGFL2-AS1	6.94903	2.79681	1.81562e-20	6.79044e-19
MNX1-AS1	6.94626	2.79624	4.62328e-16	1.0352e-14
IGHV4-31	6.94026	2.79499	4.96969e-27	3.97507e-25
IGLL5	6.93759	2.79443	9.87269e-26	6.88784e-24
AF064860.2	6.92056	2.79089	1.09341e-24	6.55616e-23
IGLV1-47	6.91276	2.78926	2.21174e-24	1.28296e-22
IGLV3-25	6.90523	2.78769	1.27897e-25	8.83269e-24
SLCO6A1	6.90163	2.78694	4.85606e-14	8.36292e-13
IGLV2-5	6.89067	2.78465	2.0948e-16	4.91061e-15
IGHJ3	6.88017	2.78244	1.94661e-20	7.27368e-19
IGHV1-67	6.87985	2.78238	7.37018e-19	2.30934e-17
UCHL1	6.87877	2.78215	4.29472e-38	9.99328e-36
TRPM8	6.87411	2.78117	3.91543e-44	1.6703e-41
APOA4	6.83039	2.77197	3.59978e-07	2.29058e-06
IGHV4-34	6.81888	2.76953	2.58061e-26	1.89058e-24
AC020934.1	6.81639	2.76901	6.72012e-08	4.82316e-07
IGHV1OR15-9	6.80942	2.76753	7.75626e-19	2.42475e-17
IGHV1OR16-3	6.79097	2.76362	5.85128e-09	4.94485e-08
KRT17	6.79013	2.76344	1.48161e-36	2.93122e-34
TECTB	6.78218	2.76175	1.21074e-09	1.13671e-08
AL359313.1	6.78063	2.76142	1.01486e-14	1.91616e-13
IGLV1-51	6.77906	2.76109	2.49005e-25	1.66083e-23
AL662797.1	6.75266	2.75546	1.23382e-14	2.30724e-13
MCRIP2P1	6.73045	2.7507	1.8603e-23	9.77983e-22
AQP9	6.72988	2.75058	1.03413e-38	2.61424e-36
GSG1	6.7228	2.74906	3.75922e-25	2.41682e-23
POU2AF1	6.7096	2.74623	1.92709e-34	3.15681e-32
EVX1-AS	6.70953	2.74621	8.7686e-10	8.40591e-09
IGF2BP2	6.70843	2.74598	1.43753e-43	5.71565e-41
LINC00973	6.69041	2.74209	1.4107e-21	5.86523e-20
AC103563.3	6.6812	2.74011	3.5061e-17	9.03621e-16
AC004080.1	6.67696	2.73919	1.3474e-07	9.21973e-07
AL357992.1	6.67626	2.73904	3.61043e-33	5.26184e-31
RPS29P11	6.67603	2.73899	1.62567e-18	4.87023e-17
FGL1	6.6672	2.73708	4.46194e-17	1.13567e-15
COL11A1	6.65613	2.73468	8.89756e-28	7.6712e-26
AC245369.3	6.65241	2.73388	8.01582e-25	4.885e-23
AGR2	6.65179	2.73374	7.5207e-14	1.25692e-12
MS4A8	6.64597	2.73248	1.64586e-15	3.44595e-14
AC138701.1	6.63564	2.73023	1.73114e-07	1.1647e-06
IGKV3OR2-268	6.61867	2.72654	3.12989e-20	1.14139e-18
KLF14	6.61765	2.72632	1.95573e-15	4.04714e-14
GPRC5A	6.59204	2.72073	4.77823e-44	2.01735e-41
KRT23	6.59017	2.72032	2.70697e-25	1.79093e-23
AC093702.1	6.57341	2.71664	1.66642e-18	4.98137e-17
LINC00160	6.55902	2.71348	3.76011e-28	3.39929e-26
BDKRB1	6.55885	2.71344	1.22301e-56	1.43102e-53
GCKR	6.54751	2.71095	2.80597e-23	1.43462e-21
LINC01151	6.53572	2.70835	4.75828e-13	7.15629e-12
AC023090.1	6.53302	2.70775	1.17918e-13	1.91479e-12
ADAM7	6.52337	2.70562	6.205e-18	1.74409e-16
IGKV6D-21	6.52286	2.7055	3.24981e-15	6.53359e-14
CFAP47	6.5183	2.7045	9.38031e-25	5.65761e-23
IGKV4-1	6.51746	2.70431	5.66735e-25	3.54444e-23
AL356277.2	6.51537	2.70385	0.000195998	0.000733167
HCAR2	6.51229	2.70317	1.57551e-37	3.45036e-35
CILP2	6.51188	2.70307	2.70227e-41	8.85327e-39
IGKV5-2	6.51164	2.70302	4.80273e-18	1.36968e-16
FGG	6.50968	2.70259	3.40191e-11	3.96016e-10
ASIC2	6.50459	2.70146	3.77371e-39	9.90671e-37
LAMB3	6.49518	2.69937	6.41569e-56	6.73697e-53
AC010478.1	6.47428	2.69472	3.57097e-08	2.66524e-07
AC023043.3	6.46709	2.69312	9.3871e-15	1.78142e-13
ERVMER61-1	6.46569	2.6928	4.29264e-06	2.25553e-05
PTGES	6.46379	2.69238	2.2975e-55	2.09088e-52
IGHV3-66	6.45622	2.69069	4.77666e-22	2.11023e-20
POU6F2-AS1	6.45622	2.69069	7.63608e-14	1.27226e-12
AC104072.1	6.43477	2.68589	8.81337e-05	0.000353926
IBSP	6.43163	2.68519	1.47198e-21	6.1014e-20
AC126773.2	6.42983	2.68478	1.14237e-29	1.20266e-27
ANKRD54P1	6.42018	2.68261	0.00104883	0.00332631
IGHV1-18	6.41726	2.68196	6.05952e-22	2.63435e-20
AC136428.1	6.41217	2.68081	4.39144e-16	9.8598e-15
OTX1	6.40726	2.67971	1.22447e-24	7.29924e-23
SNX18P7	6.39837	2.6777	1.07595e-08	8.7375e-08
LINC02513	6.39822	2.67767	7.07609e-20	2.50032e-18
COL17A1	6.39792	2.6776	4.01756e-36	7.72447e-34
AC022079.1	6.37762	2.67302	3.67189e-23	1.83384e-21
IGHV1OR15-2	6.37133	2.6716	1.60435e-18	4.81694e-17
IGKV3-20	6.36363	2.66985	2.6451e-23	1.36258e-21
C5ORF46	6.35998	2.66902	1.70544e-25	1.15826e-23
PODNL1	6.3568	2.6683	1.31701e-39	3.5484e-37
UCA1	6.355	2.66789	8.14655e-19	2.53901e-17
KCNJ13	6.35446	2.66777	2.32756e-19	7.69333e-18
ASIC5	6.35415	2.6677	2.65201e-07	1.72503e-06
CYP4F3	6.34516	2.66566	9.91446e-26	6.90522e-24
OR4C6	6.34275	2.66511	6.14303e-06	3.12944e-05
LINC02376	6.33611	2.6636	6.77673e-06	3.4288e-05
CADM3	6.32151	2.66027	2.41784e-26	1.77452e-24
LINC01698	6.31365	2.65847	2.72316e-10	2.82404e-09
STEAP3	6.31076	2.65781	1.86888e-66	6.37803e-63
BX842568.3	6.31023	2.65769	3.93523e-07	2.48473e-06
AF064860.1	6.30863	2.65733	1.45622e-15	3.06931e-14
HOTTIP	6.30106	2.65559	1.68221e-13	2.67851e-12
AC105999.2	6.30015	2.65539	8.84876e-07	5.26184e-06
COMP	6.29573	2.65437	3.72698e-18	1.07562e-16
MELTF	6.29044	2.65316	2.57645e-61	4.3964e-58
IGFL2	6.27729	2.65014	1.30365e-23	7.05261e-22
IGLV2-23	6.27629	2.64991	2.69719e-23	1.38245e-21
EN2	6.26974	2.64841	1.60095e-19	5.42296e-18
IGKV3-11	6.26678	2.64772	1.8621e-24	1.09201e-22
AC131532.1	6.24866	2.64355	0.00146855	0.00448618
IGKV1OR-3	6.23686	2.64082	2.26837e-09	2.0507e-08
IGKV1-6	6.23537	2.64048	3.78486e-24	2.12914e-22
DYDC2	6.22992	2.63921	1.35727e-19	4.6475e-18
TPSG1	6.2279	2.63875	6.17077e-22	2.67645e-20
IGHV3-52	6.22098	2.63714	3.13405e-18	9.08342e-17
IGKV2OR2-1	6.21813	2.63648	1.44075e-11	1.77492e-10
IL21-AS1	6.21552	2.63588	1.68106e-22	7.79665e-21
B4GALNT4	6.19376	2.63082	1.44307e-25	9.93245e-24
IGLV3-16	6.1812	2.62789	4.77013e-17	1.20961e-15
COL7A1	6.17592	2.62665	2.811e-41	9.13643e-39
SPINK1	6.17184	2.6257	9.70747e-27	7.52936e-25
IGLV8-61	6.16961	2.62518	1.18976e-19	4.11869e-18
TUBAL3	6.15865	2.62261	5.90978e-12	7.64445e-11
CCL19	6.15782	2.62242	1.53165e-22	7.15229e-21
NMRAL2P	6.15764	2.62238	4.55854e-23	2.25466e-21
MOCOS	6.1376	2.61767	3.65048e-56	4.04049e-53
ZFP42	6.13493	2.61705	3.31375e-13	5.09797e-12
AC022893.2	6.12717	2.61522	7.88403e-09	6.52932e-08
EPPIN	6.12349	2.61435	8.14314e-10	7.84858e-09
LRRC15	6.11525	2.61241	3.54205e-24	1.99804e-22
CACNA1B	6.10514	2.61002	1.44152e-22	6.73909e-21
ATP2B3	6.10426	2.60982	6.23703e-17	1.55463e-15
IGHV3-71	6.0962	2.60791	3.77053e-17	9.68115e-16
MTTP	6.0943	2.60746	8.05099e-19	2.51114e-17
ISX	6.08178	2.60449	1.0764e-08	8.73946e-08
GREM1	6.07844	2.6037	4.76392e-25	3.00612e-23
AP000797.3	6.07501	2.60289	2.89446e-24	1.65554e-22
AC124290.1	6.07028	2.60176	2.8918e-06	1.57275e-05
AC135068.2	6.06953	2.60158	1.62993e-18	4.87942e-17
IGLV1-40	6.04673	2.59615	2.37389e-24	1.36926e-22
IGHV3OR16-11	6.03468	2.59328	4.89541e-12	6.41132e-11
IGKV1OR2-9	6.02076	2.58995	9.68213e-07	5.72164e-06
IGLV5-48	6.01461	2.58847	4.29148e-15	8.53979e-14
AC104024.2	6.01447	2.58844	1.07201e-23	5.86927e-22
CRISP2	6.0121	2.58787	4.39985e-06	2.30684e-05
SLC4A3	6.01187	2.58781	1.99111e-35	3.70645e-33
IGLV3-9	6.01069	2.58753	4.77306e-20	1.71166e-18
AC105118.1	6.00618	2.58645	1.27622e-13	2.06499e-12
TUBB3	5.99943	2.58483	8.28982e-53	6.52871e-50
AC011270.2	5.99091	2.58278	7.5036e-07	4.5204e-06
AC009229.1	5.98699	2.58183	1.41978e-10	1.53253e-09
FGF7	5.97844	2.57977	3.11193e-32	4.15123e-30
AC011294.1	5.97499	2.57894	3.44345e-21	1.37984e-19
IGHV3-65	5.97497	2.57893	9.75808e-11	1.07368e-09
CCL11	5.96783	2.57721	8.3889e-22	3.56381e-20
RSPO4	5.96074	2.57549	1.75615e-24	1.03481e-22
LINC02257	5.95009	2.57291	9.7903e-15	1.8545e-13
IGKV1OR2-11	5.94755	2.5723	7.46049e-10	7.23147e-09
AC126768.2	5.94583	2.57188	1.17285e-15	2.50166e-14
KRT34	5.94231	2.57102	4.3275e-13	6.54689e-12
ELFN1-AS1	5.9402	2.57051	2.68785e-15	5.45199e-14
ARHGAP40	5.93405	2.56902	1.44583e-12	2.04036e-11
ACTN2	5.93276	2.5687	6.50113e-31	7.54223e-29
UNC93A	5.93121	2.56833	1.56749e-12	2.19691e-11
REG3A	5.92781	2.5675	7.5645e-10	7.32188e-09
SCNN1B	5.90464	2.56185	7.2649e-23	3.51678e-21
ERVV-2	5.87846	2.55544	5.23048e-11	5.96502e-10
ZNF280A	5.87488	2.55456	3.34269e-08	2.50766e-07
KCNK15-AS1	5.86802	2.55287	1.84382e-36	3.61292e-34
IGSF5	5.86276	2.55158	8.69704e-38	1.95698e-35
MFSD2A	5.85966	2.55082	8.08494e-49	4.79859e-46
IGHV3-48	5.84542	2.54731	4.79581e-21	1.89945e-19
FGB	5.84459	2.5471	1.5569e-10	1.67322e-09
AC245369.1	5.84272	2.54664	2.49017e-13	3.88792e-12
AC090505.1	5.83647	2.5451	5.77638e-17	1.4442e-15
CYP11A1	5.83571	2.54491	2.21778e-16	5.17601e-15
IGKV3D-20	5.81575	2.53997	1.61384e-21	6.64907e-20
AC027088.2	5.81377	2.53947	3.85928e-06	2.04939e-05
AC005885.1	5.8095	2.53841	0.000645508	0.00215782
FLNC	5.79311	2.53434	9.13938e-41	2.90143e-38
ROS1	5.79045	2.53368	4.96302e-12	6.48741e-11
AC022092.1	5.78853	2.5332	9.80988e-20	3.42785e-18
SLC7A4	5.78652	2.5327	5.48483e-23	2.68936e-21
AC023043.2	5.7839	2.53204	6.20878e-19	1.96346e-17
IGLV4-69	5.78064	2.53123	1.89215e-23	9.93451e-22
FRMD5	5.77846	2.53068	3.93761e-26	2.84906e-24
IGLV2-11	5.77684	2.53028	8.20506e-25	4.99289e-23
AL136528.1	5.7736	2.52947	2.24749e-28	2.07768e-26
IGHV3-36	5.76716	2.52786	3.1515e-11	3.6928e-10
IGHV2-5	5.76257	2.52671	2.79651e-19	9.15473e-18
IGHV1-17	5.7556	2.52497	3.09667e-12	4.17301e-11
IGHJ1	5.75499	2.52481	3.18301e-12	4.27951e-11
PRAME	5.74869	2.52323	2.27123e-22	1.03579e-20
AL353747.3	5.74839	2.52316	1.94764e-06	1.0917e-05
AC026355.2	5.74763	2.52297	1.13154e-11	1.40894e-10
LINC01121	5.74733	2.52289	6.84639e-19	2.1518e-17
OR13A1	5.74298	2.5218	9.58511e-26	6.69862e-24
PDIA2	5.73757	2.52044	2.58042e-22	1.17028e-20
HIRAP1	5.73419	2.51959	0.005863	0.0153302
IGHV1-58	5.72273	2.5167	1.379e-16	3.29873e-15
IGHV4-39	5.71264	2.51416	5.45646e-19	1.73358e-17
IGHV4OR15-8	5.71191	2.51397	2.63591e-09	2.3585e-08
COL22A1	5.7063	2.51256	2.54712e-36	4.94371e-34
IGLJ1	5.70094	2.5112	5.15063e-07	3.1892e-06
SYT16	5.69112	2.50871	4.07184e-26	2.93581e-24
IL22RA2	5.68613	2.50745	2.40231e-12	3.29036e-11
IGLV1-36	5.67884	2.5056	5.24397e-15	1.02853e-13
IGLVI-70	5.67822	2.50544	8.62101e-12	1.09271e-10
LINC01444	5.66254	2.50145	1.05624e-07	7.35149e-07
IGLV2-18	5.65459	2.49942	1.08646e-15	2.32465e-14
LINC01950	5.64918	2.49804	2.01347e-09	1.83648e-08
PRSS29P	5.63632	2.49475	3.75731e-07	2.38083e-06
CDH17	5.6331	2.49393	6.78529e-29	6.66374e-27
HOXB9	5.63156	2.49353	3.94697e-38	9.28968e-36
DRAXINP1	5.61284	2.48873	3.64808e-09	3.18754e-08
REEP2	5.61056	2.48815	4.06561e-43	1.57074e-40
KIAA1644	5.60708	2.48725	7.89883e-33	1.10403e-30
LHX3	5.60439	2.48656	9.77649e-06	4.78633e-05
PNPLA5	5.59314	2.48366	2.9237e-09	2.59559e-08
LINC02450	5.58861	2.48249	1.85422e-16	4.37418e-15
NEFM	5.58449	2.48143	7.03883e-22	3.02477e-20
AC142381.1	5.57601	2.47923	5.6245e-16	1.24441e-14
ADGRF1	5.57533	2.47906	3.42366e-15	6.873e-14
LAMP5	5.55263	2.47317	7.59678e-30	8.16565e-28
PLTP	5.55206	2.47302	4.83417e-69	1.97974e-65
TMC5	5.54438	2.47103	1.63688e-48	9.3121e-46
IGHV4-28	5.54198	2.4704	8.91093e-22	3.76993e-20
AL132709.1	5.53729	2.46918	0.000228391	0.000841731
LINC01105	5.5353	2.46866	1.43884e-06	8.25019e-06
KRTAP1-1	5.532	2.4678	8.93054e-06	4.4096e-05
AC097065.2	5.53081	2.46749	6.60729e-08	4.74466e-07
LHX1	5.52672	2.46642	5.31119e-12	6.90725e-11
CLIC6	5.52265	2.46536	2.79787e-21	1.12777e-19
AC243773.2	5.52211	2.46522	4.00008e-10	4.04282e-09
C1QL2	5.51954	2.46455	4.66614e-13	7.02546e-12
IGKV1-13	5.51644	2.46374	1.039e-09	9.82231e-09
CDHR4	5.51621	2.46368	1.25087e-21	5.22192e-20
AC097478.1	5.51464	2.46327	1.47587e-16	3.52016e-15
AP000926.4	5.51166	2.46249	9.33521e-08	6.5508e-07
IGLV6-57	5.51104	2.46232	7.22471e-19	2.26549e-17
IGHV3OR15-7	5.51047	2.46217	1.78129e-14	3.25811e-13
IGHV3-49	5.50244	2.46007	4.12579e-20	1.48998e-18
IGHV3-22	5.48694	2.456	2.76394e-11	3.27522e-10
SERPINF1	5.48547	2.45562	3.83173e-64	7.84605e-61
SP5	5.48225	2.45477	2.88831e-20	1.05801e-18
SPANXN3	5.47294	2.45232	9.63873e-08	6.74876e-07
ADGRG4	5.47175	2.452	1.37968e-13	2.22104e-12
ST8SIA3	5.46496	2.45021	8.25403e-11	9.16808e-10
AL354919.2	5.46274	2.44962	1.57428e-14	2.90411e-13
MIXL1	5.46014	2.44894	6.43364e-29	6.33358e-27
AC013391.3	5.45638	2.44794	2.60045e-12	3.53691e-11
CKS1BP1	5.45096	2.44651	4.65279e-22	2.06218e-20
FKBP9P1	5.44944	2.44611	4.7761e-35	8.39466e-33
STEAP3-AS1	5.44843	2.44584	8.02587e-43	3.04336e-40
FAXC	5.44466	2.44484	1.42493e-24	8.45729e-23
CCL21	5.44382	2.44462	3.13693e-15	6.31907e-14
AP000844.2	5.43688	2.44278	1.40406e-15	2.96546e-14
ITIH4	5.4345	2.44215	6.01779e-31	7.02127e-29
WNT7B	5.43329	2.44183	1.52544e-19	5.19296e-18
IGKV1OR9-2	5.43086	2.44118	2.04327e-06	1.14081e-05
ABCA13	5.4294	2.44079	2.70559e-19	8.89261e-18
FAM69C	5.42651	2.44002	3.79183e-23	1.88684e-21
AL035409.1	5.41881	2.43798	6.41753e-12	8.27771e-11
MIR8071-2	5.4145	2.43683	1.68248e-17	4.49748e-16
ODAM	5.41018	2.43568	4.1477e-05	0.000178914
LINC02454	5.40795	2.43508	1.15554e-25	8.00723e-24
LINC00890	5.40325	2.43383	4.27578e-20	1.54279e-18
CRYAA	5.4002	2.43301	4.31826e-05	0.000185568
LINC00922	5.39483	2.43158	1.74577e-11	2.12024e-10
FP236240.1	5.39081	2.4305	0.00019746	0.00073803
CFHR3	5.38888	2.42999	1.85371e-40	5.50109e-38
AC008013.1	5.38421	2.42873	2.04096e-31	2.49503e-29
SLC34A2	5.3833	2.42849	8.80943e-17	2.15902e-15
HOXA13	5.38234	2.42823	1.07627e-26	8.28502e-25
IGKV1OR22-1	5.38184	2.4281	2.77035e-13	4.29751e-12
ANKRD20A10P	5.3777	2.42699	3.26818e-09	2.87956e-08
IGHV4-59	5.37702	2.42681	3.96998e-20	1.43751e-18
IGHV4-4	5.36501	2.42358	1.40237e-16	3.35071e-15
AC100812.1	5.34332	2.41774	7.31413e-34	1.14765e-31
TENM3	5.34253	2.41752	4.02959e-28	3.60875e-26
AC092436.2	5.31901	2.41116	9.42797e-10	8.98542e-09
FCRL4	5.3132	2.40958	2.95448e-10	3.04926e-09
IGHV3OR16-13	5.31126	2.40906	7.39568e-15	1.42262e-13
IGKV1-5	5.30686	2.40786	2.66222e-21	1.07521e-19
BTBD11	5.30434	2.40717	2.28516e-35	4.19661e-33
HAND1	5.29982	2.40594	2.67559e-09	2.39034e-08
IGHV3-33	5.2986	2.40561	4.75965e-18	1.35873e-16
FAM197Y7	5.28809	2.40275	0.146666	0.239539
IGKV1-33	5.28774	2.40265	2.69793e-10	2.80214e-09
KRT16P2	5.28591	2.40215	0.000983651	0.00313979
UGT1A8	5.28284	2.40131	4.258e-12	5.62873e-11
IGHV3-62	5.28149	2.40094	1.02722e-13	1.68405e-12
IGHVIII-67-2	5.2813	2.40089	8.80123e-07	5.23434e-06
IGHV1-2	5.27537	2.39927	4.21875e-18	1.20988e-16
MYF6	5.2727	2.39854	5.33566e-10	5.28315e-09
SNAP91	5.26658	2.39687	1.13457e-09	1.06838e-08
KRT25	5.26309	2.39591	3.03663e-11	3.57148e-10
IGLV3-6	5.26248	2.39574	2.37215e-07	1.55459e-06
AC126177.7	5.26205	2.39563	2.24158e-15	4.59227e-14
RYR2	5.2544	2.39353	4.3482e-31	5.16151e-29
PTPRN	5.2477	2.39169	2.30691e-29	2.37374e-27
AC012236.1	5.24609	2.39124	9.16822e-31	1.05173e-28
LINC00491	5.24288	2.39036	1.06863e-05	5.1982e-05
KCNG1	5.24026	2.38964	3.14533e-31	3.77744e-29
PCDH11X	5.23687	2.38871	1.28687e-12	1.82864e-11
PNLIPRP3	5.21838	2.3836	3.33263e-05	0.000146707
C8ORF49	5.20625	2.38025	0.000185765	0.000698139
LINC02428	5.20542	2.38001	5.65072e-05	0.000237129
TNFRSF17	5.20063	2.37869	3.39614e-23	1.71283e-21
IGKV1D-16	5.19816	2.378	6.12805e-18	1.72364e-16
NEUROD4	5.19808	2.37798	2.65253e-05	0.000119111
GABRA2	5.19402	2.37685	6.15637e-09	5.18343e-08
PYDC1	5.19393	2.37683	5.10697e-14	8.75453e-13
FXYD3	5.19316	2.37661	2.66421e-23	1.37069e-21
TUBA3E	5.18692	2.37488	3.48032e-10	3.55346e-09
VTN	5.18342	2.3739	5.66431e-35	9.8217e-33
LUM	5.17794	2.37238	6.17854e-25	3.83378e-23
LINC01436	5.17537	2.37166	1.12614e-13	1.83887e-12
PTPRZ1	5.17415	2.37132	8.68439e-19	2.69433e-17
AP003400.1	5.16747	2.36946	2.06537e-07	1.3691e-06
ARL14EPL	5.16669	2.36924	1.64209e-08	1.29101e-07
AC091946.1	5.16416	2.36853	5.92721e-13	8.79481e-12
TUBBP9	5.15819	2.36686	2.91826e-13	4.51328e-12
IGHV3-41	5.15421	2.36575	3.10534e-14	5.48632e-13
SPINK13	5.15227	2.36521	1.87035e-26	1.38511e-24
PTH	5.15198	2.36513	6.53423e-07	3.98209e-06
CHRM2	5.14849	2.36415	2.6776e-08	2.03368e-07
ADGRG7	5.13463	2.36026	4.51576e-16	1.01278e-14
KRT3	5.13385	2.36004	5.01827e-05	0.000212791
KRT78	5.1295	2.35882	6.56152e-13	9.67293e-12
EPS15P1	5.12488	2.35752	2.07558e-14	3.75281e-13
IGLV10-54	5.11256	2.35404	1.51699e-13	2.42866e-12
AC078845.1	5.10884	2.353	1.45142e-25	9.97317e-24
FOXB1	5.10706	2.35249	4.23709e-15	8.43567e-14
CST2	5.10567	2.3521	7.29282e-21	2.83361e-19
CCNO	5.10312	2.35138	5.8665e-22	2.55586e-20
SYT14	5.10277	2.35128	8.22147e-10	7.92035e-09
PDGFRL	5.09478	2.34902	3.45635e-43	1.34807e-40
DPP10-AS1	5.09399	2.3488	2.00063e-05	9.21308e-05
AC010327.3	5.08031	2.34492	2.91134e-11	3.433e-10
IGHV7-56	5.07537	2.34351	9.79775e-10	9.30657e-09
TDGF1	5.07482	2.34336	2.54983e-16	5.90295e-15
SH3GL3	5.07219	2.34261	8.36027e-23	4.00911e-21
ADAMTS14	5.07055	2.34214	5.81403e-50	3.7794e-47
AL355102.1	5.06387	2.34024	4.02633e-10	4.06835e-09
SUSD4	5.06308	2.34001	3.74549e-42	1.31102e-39
AJ011931.1	5.05636	2.3381	1.40559e-05	6.66162e-05
CRYBG2	5.05525	2.33778	1.94049e-46	9.46057e-44
CD19	5.04985	2.33624	2.06372e-30	2.31549e-28
AC108474.1	5.04116	2.33376	2.91932e-17	7.5875e-16
CCDC33	5.03531	2.33208	2.70582e-10	2.8082e-09
ZNF705G	5.03357	2.33158	3.01748e-06	1.63567e-05
TMC3	5.03136	2.33095	7.38123e-22	3.16196e-20
AC103563.1	5.02979	2.3305	3.02136e-11	3.55455e-10
IGKV3-7	5.02765	2.32988	2.01899e-15	4.17172e-14
WFDC2	5.02532	2.32922	1.91503e-38	4.66823e-36
SNX18P24	5.02501	2.32913	0.000317029	0.00113362
AC104699.1	5.02473	2.32905	3.00937e-17	7.79766e-16
KLRG2	5.02376	2.32877	3.64913e-17	9.39301e-16
AC133561.3	5.02111	2.32801	7.02058e-05	0.000288304
TRIM29	5.02014	2.32773	9.22793e-22	3.896e-20
TMEM92-AS1	5.01577	2.32647	1.06003e-36	2.12801e-34
AC002480.2	5.01013	2.32485	6.09255e-27	4.84482e-25
ITIH3	4.98661	2.31806	1.58606e-38	3.88946e-36
ANKRD60	4.9845	2.31745	0.00242718	0.00702129
AC010980.2	4.98243	2.31685	4.22829e-31	5.03375e-29
IGLV2-14	4.97951	2.316	2.16275e-19	7.1892e-18
CRTAC1	4.97904	2.31587	5.20921e-19	1.66147e-17
POPDC3	4.96075	2.31056	2.20434e-20	8.20677e-19
AL355102.5	4.95886	2.31001	4.415e-12	5.82873e-11
AL049836.2	4.95308	2.30833	0.000176125	0.000665575
SERPINA3	4.95117	2.30777	1.27593e-16	3.06829e-15
OR1J4	4.94888	2.3071	5.38557e-08	3.91681e-07
KLC3	4.94709	2.30658	1.69904e-25	1.15583e-23
LINC00941	4.94261	2.30527	6.64326e-40	1.83825e-37
IGHV3-74	4.93911	2.30425	2.22115e-18	6.55823e-17
AP002852.2	4.93503	2.30306	3.77903e-16	8.56935e-15
LEF1-AS1	4.93476	2.30298	1.78167e-45	8.0181e-43
IGKV1D-27	4.92803	2.30101	1.02772e-10	1.12867e-09
KLF17	4.92655	2.30058	2.99773e-11	3.52979e-10
CYP26A1	4.92433	2.29993	2.29679e-19	7.60392e-18
C6ORF118	4.92326	2.29961	4.98462e-15	9.80476e-14
IGHV3-6	4.92118	2.299	1.04661e-07	7.29067e-07
AL390961.1	4.92032	2.29875	0.00518785	0.0137337
AC093627.1	4.91791	2.29805	8.74829e-06	4.32953e-05
AC084030.1	4.91737	2.29789	4.59792e-09	3.94673e-08
LINC00284	4.91239	2.29643	5.55218e-21	2.18423e-19
IGHA2	4.91185	2.29627	1.03535e-19	3.59634e-18
IGLJ2	4.90689	2.29481	2.85198e-11	3.37077e-10
WFDC21P	4.90599	2.29454	8.61824e-32	1.1064e-29
2022-03-10	4.90102	2.29308	1.49873e-32	2.04592e-30
IGHA1	4.90003	2.29279	1.35122e-21	5.62934e-20
LINC02308	4.89343	2.29085	1.10821e-11	1.38241e-10
SCN3A	4.88973	2.28975	1.12286e-19	3.89701e-18
KLK4	4.88744	2.28908	1.37958e-11	1.70277e-10
KRT15	4.88412	2.2881	3.92649e-13	5.97331e-12
AL512324.1	4.87933	2.28668	5.40836e-07	3.33718e-06
IGHG2	4.87833	2.28639	2.82229e-21	1.13649e-19
AKR1B15	4.87813	2.28633	8.25006e-09	6.81591e-08
CPEB1	4.87437	2.28522	1.02008e-28	9.7986e-27
AC034105.1	4.87172	2.28443	1.5454e-11	1.8943e-10
PROX1-AS1	4.86719	2.28309	1.45024e-13	2.33091e-12
ARMC4	4.85733	2.28016	6.60407e-25	4.07928e-23
IGKV6-21	4.85584	2.27972	6.08489e-14	1.03272e-12
LINC02492	4.85493	2.27945	1.60579e-09	1.48715e-08
PTGER1	4.84669	2.277	3.01031e-17	7.79766e-16
LINC01563	4.84561	2.27668	1.71639e-11	2.08765e-10
IGLC5	4.84432	2.27629	1.89522e-07	1.26533e-06
LRRN4	4.84044	2.27514	4.1338e-27	3.35231e-25
LUARIS	4.83846	2.27455	5.66896e-25	3.54444e-23
IGLV3-21	4.83835	2.27451	9.66654e-18	2.65509e-16
NCAM1-AS1	4.83806	2.27443	1.70842e-12	2.38219e-11
ZFHX4	4.81934	2.26884	1.94633e-40	5.73439e-38
IGHM	4.8191	2.26876	1.95392e-19	6.53216e-18
AC226101.2	4.81855	2.2686	2.6966e-13	4.19103e-12
IGKV1-37	4.81828	2.26852	1.71968e-05	8.01754e-05
PANX2	4.80918	2.26579	9.36553e-19	2.89688e-17
AC126177.6	4.80846	2.26557	1.78796e-14	3.26886e-13
AL355096.1	4.80347	2.26408	2.27344e-05	0.000103403
IGKV7-3	4.80186	2.26359	6.74316e-13	9.91927e-12
EPHA5	4.80142	2.26346	3.45144e-07	2.20304e-06
AL356414.1	4.79845	2.26257	1.9774e-06	1.10689e-05
AL355810.1	4.79614	2.26187	3.33571e-12	4.46867e-11
IGHV3-7	4.79491	2.2615	8.7789e-17	2.15584e-15
GCG	4.79361	2.26111	0.00704118	0.018037
AC093833.1	4.79328	2.26101	3.00625e-06	1.63045e-05
AP000851.1	4.79166	2.26052	6.96155e-13	1.02258e-11
HHATL	4.7911	2.26036	1.01231e-12	1.4577e-11
AL137026.1	4.78501	2.25852	2.30615e-21	9.3694e-20
IGHV3-37	4.78306	2.25793	1.8722e-08	1.45875e-07
TH	4.77975	2.25694	3.63576e-12	4.84054e-11
NALCN-AS1	4.77712	2.25614	2.5832e-12	3.51487e-11
CHAT	4.77665	2.256	2.88945e-05	0.000128705
CRYGN	4.77624	2.25588	3.37355e-20	1.22588e-18
FCRL2	4.77519	2.25556	8.83407e-21	3.41626e-19
IGKV1-27	4.77298	2.25489	6.75632e-17	1.67692e-15
KCNIP1	4.76594	2.25276	6.67683e-20	2.36741e-18
AC090877.2	4.76372	2.25209	5.69878e-10	5.61015e-09
IGKV1-16	4.76367	2.25207	2.91991e-17	7.5875e-16
KCND3	4.75197	2.24853	1.42114e-27	1.20497e-25
CTHRC1	4.74683	2.24696	4.52331e-36	8.61596e-34
XKR7	4.74659	2.24689	8.27082e-20	2.90742e-18
AL356417.2	4.74583	2.24666	6.53015e-22	2.82099e-20
GOLGA8DP	4.73779	2.24421	3.41625e-07	2.18398e-06
DQX1	4.73446	2.2432	4.57344e-15	9.05249e-14
IGLV7-46	4.7318	2.24239	1.88376e-16	4.43877e-15
LINC01191	4.73178	2.24238	1.94637e-21	7.97098e-20
AC007563.3	4.72691	2.2409	4.71758e-08	3.46049e-07
HCAR3	4.72374	2.23993	7.17909e-23	3.47935e-21
IGHV4-55	4.72185	2.23935	3.75786e-17	9.66075e-16
MBL2	4.7154	2.23738	5.82513e-08	4.21553e-07
AL139237.1	4.71353	2.23681	0.00291627	0.00826104
SYT12	4.71077	2.23596	2.01473e-34	3.28722e-32
MAFA-AS1	4.70863	2.23531	3.38515e-10	3.46321e-09
APCDD1L-AS1	4.7027	2.23349	2.46947e-27	2.05136e-25
MC3R	4.69891	2.23233	0.0103794	0.0252957
HELT	4.69693	2.23172	1.60412e-05	7.52416e-05
GYG2P1	4.69491	2.2311	2.9855e-08	2.2529e-07
AC093627.6	4.69477	2.23105	1.45145e-10	1.56507e-09
OLFM4	4.68688	2.22863	1.50634e-12	2.12136e-11
SPOCD1	4.686	2.22836	3.39625e-42	1.19902e-39
SCEL	4.67364	2.22455	4.63773e-12	6.10115e-11
SLC1A6	4.66994	2.22341	1.0352e-09	9.7954e-09
IGHV1-12	4.66929	2.2232	4.3672e-13	6.59963e-12
LL22NC03-63E9.3	4.66598	2.22218	2.3267e-13	3.64798e-12
EN1	4.65413	2.21851	1.94939e-24	1.13722e-22
AC004080.2	4.65263	2.21805	7.17684e-17	1.77377e-15
LINC02057	4.64968	2.21713	6.48093e-09	5.43769e-08
TRPC2	4.64882	2.21686	1.93217e-17	5.11825e-16
IGFL1P1	4.64762	2.21649	1.91905e-07	1.27977e-06
MIR2117HG	4.64642	2.21612	2.40349e-11	2.87219e-10
CREB3L1	4.64587	2.21595	6.426e-31	7.47625e-29
AL050338.2	4.64383	2.21531	2.56621e-15	5.22596e-14
IGHV3-64	4.64063	2.21432	3.98878e-14	6.95709e-13
GREM2	4.63721	2.21326	1.68355e-17	4.49748e-16
RNU6-725P	4.63312	2.21198	2.48951e-10	2.59951e-09
AL133370.1	4.63055	2.21118	1.16395e-08	9.42044e-08
NTNG1	4.62991	2.21098	9.97338e-14	1.63769e-12
GDF5	4.62535	2.20956	7.03868e-20	2.48925e-18
IGKV3D-11	4.62476	2.20938	2.66188e-16	6.13806e-15
LINC00648	4.62123	2.20828	9.13068e-10	8.73054e-09
TFAP2C	4.61944	2.20772	1.01167e-15	2.17372e-14
AL512324.3	4.6126	2.20558	1.54704e-08	1.22285e-07
IGKV1OR2-108	4.60515	2.20325	2.31485e-13	3.63497e-12
AC023043.4	4.59903	2.20133	5.03405e-42	1.73243e-39
NPPB	4.59572	2.20029	1.14357e-09	1.07612e-08
PLEKHG4B	4.58792	2.19784	7.67614e-28	6.7028e-26
LEF1	4.57633	2.19419	1.04724e-57	1.29962e-54
GJB4	4.5761	2.19412	4.44645e-13	6.71196e-12
NUDT11	4.57536	2.19388	3.89957e-40	1.09383e-37
RPSAP52	4.5749	2.19374	4.09688e-12	5.42273e-11
FGF5	4.56292	2.18996	4.0711e-11	4.70307e-10
IGHV2-26	4.5568	2.18802	1.29082e-13	2.08779e-12
AC011352.1	4.55405	2.18715	5.27836e-16	1.17162e-14
SULT4A1	4.54593	2.18458	6.91205e-13	1.01568e-11
RNA5SP334	4.53986	2.18265	0.00251385	0.0072459
IGKV1D-8	4.53647	2.18157	6.39333e-17	1.59165e-15
AL049836.1	4.53242	2.18028	2.29145e-14	4.10506e-13
LINC01667	4.53233	2.18025	7.46589e-06	3.752e-05
EFNA5	4.52892	2.17917	1.70315e-33	2.57376e-31
IGHE	4.5262	2.1783	1.03628e-10	1.13777e-09
IGHV3OR16-6	4.52567	2.17813	4.55732e-11	5.23376e-10
AL160191.3	4.52164	2.17685	7.51788e-07	4.52831e-06
SNCB	4.52157	2.17682	2.53872e-18	7.45291e-17
DLL3	4.52069	2.17654	2.83281e-15	5.73466e-14
C1ORF94	4.51489	2.17469	4.97724e-07	3.08978e-06
IGHV6-1	4.51469	2.17463	1.8164e-14	3.31346e-13
CNTN6	4.50442	2.17134	1.2532e-20	4.73015e-19
LINC01522	4.50382	2.17115	1.82089e-18	5.41938e-17
GSDMC	4.50192	2.17054	2.41774e-21	9.79365e-20
MAP7D2	4.50005	2.16994	8.16957e-24	4.51509e-22
NPSR1-AS1	4.49973	2.16984	1.62607e-08	1.28063e-07
ERC2	4.49519	2.16838	5.90932e-35	1.01659e-32
IGHG4	4.49007	2.16674	2.99658e-16	6.87886e-15
PTGDS	4.48897	2.16638	1.23241e-27	1.04929e-25
AL132655.2	4.48891	2.16637	1.18066e-17	3.21273e-16
DUX4L9	4.48792	2.16605	1.06564e-07	7.41312e-07
CASKIN1	4.48587	2.16539	2.08166e-17	5.47543e-16
CPEB1-AS1	4.4857	2.16533	3.42601e-17	8.83536e-16
LINC02268	4.48379	2.16472	4.31371e-19	1.38556e-17
EPS8L3	4.48368	2.16468	4.94771e-12	6.47009e-11
WFDC11	4.4799	2.16347	0.000122343	0.000477535
NCAM2	4.47727	2.16262	8.4468e-25	5.12477e-23
ELSPBP1	4.47566	2.1621	2.29557e-06	1.2705e-05
AC091808.1	4.47356	2.16142	1.66214e-16	3.93778e-15
MACROD2	4.47114	2.16064	9.92886e-29	9.59001e-27
CRNN	4.47071	2.1605	1.76846e-12	2.46088e-11
WFDC3	4.46611	2.15902	2.68564e-41	8.85327e-39
LRRN2	4.46505	2.15868	7.85589e-27	6.13974e-25
AC068802.1	4.46425	2.15842	4.93977e-07	3.06885e-06
AC134879.2	4.45971	2.15695	2.76013e-11	3.27165e-10
ADAM33	4.45412	2.15514	1.23577e-17	3.35376e-16
ADGRG2	4.44603	2.15252	2.23582e-26	1.64979e-24
GRIK4	4.44167	2.1511	6.23059e-29	6.16331e-27
TLL2	4.44013	2.1506	3.25135e-47	1.68547e-44
COL1A1	4.43946	2.15038	2.45352e-35	4.46574e-33
AC112715.1	4.43868	2.15013	3.16174e-14	5.58115e-13
IGHV3-72	4.43763	2.14979	4.91553e-18	1.3999e-16
HPCAL4	4.43712	2.14962	9.93946e-18	2.72457e-16
AC108112.1	4.4348	2.14887	1.70601e-06	9.67006e-06
IGHV3-25	4.43304	2.1483	1.78855e-09	1.64414e-08
MYO3B	4.42432	2.14545	9.69785e-22	4.08177e-20
AC106822.1	4.42099	2.14437	3.68508e-07	2.33904e-06
SLC52A1	4.41736	2.14318	3.11331e-21	1.25245e-19
NALCN	4.41584	2.14269	3.71213e-28	3.36334e-26
IGLV2-34	4.41445	2.14223	1.0298e-12	1.48185e-11
HAMP	4.41343	2.1419	2.67124e-29	2.74035e-27
GUCY2D	4.41047	2.14093	2.88227e-27	2.37023e-25
EHF	4.40904	2.14047	2.13374e-16	4.99331e-15
OR1F1	4.40885	2.1404	9.90957e-06	4.84801e-05
CRABP2	4.40575	2.13939	9.07364e-18	2.49894e-16
IGKV2D-40	4.40552	2.13931	1.78145e-11	2.16229e-10
AC246787.2	4.40184	2.13811	2.26322e-08	1.73959e-07
SLC12A8	4.39366	2.13542	1.32218e-34	2.2011e-32
IGHD	4.39005	2.13424	1.55901e-15	3.27416e-14
LYPD1	4.38879	2.13382	2.5793e-30	2.85816e-28
ORM1	4.38692	2.13321	2.7044e-11	3.20931e-10
IGLV4-60	4.38433	2.13236	2.25095e-11	2.69778e-10
PI15	4.37709	2.12997	6.58903e-18	1.84551e-16
TMPRSS6	4.37551	2.12945	5.17883e-31	6.0945e-29
IGHV3OR16-9	4.37343	2.12877	1.06614e-11	1.33358e-10
WNT2	4.36967	2.12752	2.64875e-16	6.11467e-15
KCNH3	4.36398	2.12565	3.87225e-28	3.48528e-26
SLITRK2	4.36375	2.12557	1.706e-18	5.09227e-17
AC009804.1	4.36348	2.12548	0.0118956	0.0284571
ARTN	4.36273	2.12523	4.18271e-34	6.66515e-32
GH2	4.35959	2.12419	0.014999	0.0348295
CARD14	4.35829	2.12376	6.98345e-28	6.11097e-26
OBP2A	4.35471	2.12258	1.4495e-15	3.05671e-14
MISP	4.35031	2.12112	2.21813e-16	5.17601e-15
LINC01133	4.35026	2.1211	1.53373e-16	3.6518e-15
AL358613.2	4.34526	2.11944	2.48401e-08	1.89296e-07
LINC01096	4.34507	2.11938	2.68976e-09	2.40091e-08
C8ORF22	4.3439	2.11899	1.03408e-08	8.4109e-08
KIRREL3	4.34185	2.11831	8.75141e-32	1.11999e-29
CDCP1	4.33652	2.11654	6.18295e-38	1.40672e-35
AC099786.3	4.33486	2.11599	0.0291728	0.0618605
G0S2	4.33043	2.11451	4.76972e-33	6.82987e-31
TDRG1	4.32992	2.11434	8.60461e-09	7.08738e-08
IGHV3-75	4.32949	2.1142	3.36833e-09	2.96269e-08
ANKRD20A19P	4.32873	2.11395	8.98488e-10	8.60116e-09
IGHV1-46	4.32465	2.11258	2.60748e-14	4.63876e-13
AC096537.1	4.319	2.1107	5.70796e-09	4.83271e-08
AC106882.1	4.31753	2.11021	2.45556e-10	2.56668e-09
MSX2	4.31643	2.10984	2.98609e-32	3.99639e-30
BPIFB2	4.3163	2.10979	0.000133588	0.000517191
NCAM1	4.31565	2.10958	1.40981e-18	4.27359e-17
LMO1	4.31539	2.10949	2.78915e-14	4.95334e-13
IGHV3OR16-12	4.31011	2.10772	2.29202e-08	1.75975e-07
SERPINA9	4.30752	2.10686	1.11663e-10	1.22108e-09
COL10A1	4.30492	2.10599	9.46857e-16	2.0398e-14
IGHV1-45	4.30392	2.10565	3.98183e-14	6.94793e-13
AC007785.1	4.30289	2.10531	4.08341e-09	3.53398e-08
FMOD	4.30232	2.10512	7.16492e-36	1.35845e-33
TDRD5	4.29927	2.10409	1.94975e-14	3.53936e-13
AP005242.4	4.29862	2.10387	5.58933e-06	2.86806e-05
APBA2	4.29794	2.10364	1.65991e-48	9.3121e-46
IGLV3-27	4.29732	2.10344	1.15321e-12	1.65073e-11
TRAV28	4.29558	2.10285	1.05665e-06	6.1907e-06
AC007402.1	4.29212	2.10169	1.39698e-06	8.03182e-06
LINC01120	4.29144	2.10146	8.0114e-05	0.000324233
AC018695.6	4.28541	2.09943	6.59994e-19	2.08234e-17
IGLV1-62	4.28501	2.0993	2.11465e-07	1.3986e-06
IGKV1D-37	4.28304	2.09864	0.00102075	0.00324657
IGHV3-47	4.28182	2.09822	7.07603e-14	1.18683e-12
KRT9	4.28023	2.09769	7.66164e-06	3.83954e-05
COLGALT2	4.27711	2.09664	2.36943e-31	2.87939e-29
IGLV1-41	4.27466	2.09581	4.60816e-10	4.60962e-09
INHBE	4.27384	2.09553	6.51e-19	2.05554e-17
IGHV3-15	4.27377	2.09551	4.8539e-16	1.08324e-14
HAO1	4.27375	2.0955	2.91374e-09	2.5873e-08
MIR137HG	4.27334	2.09536	6.46561e-06	3.28275e-05
SLC22A31	4.2669	2.09319	1.01107e-10	1.11158e-09
LHFPL5	4.2667	2.09312	7.15184e-18	1.9938e-16
LINC01460	4.26592	2.09286	1.17875e-19	4.0875e-18
IGKV1D-33	4.26127	2.09128	2.48671e-07	1.62473e-06
LINC01443	4.25768	2.09007	1.56351e-07	1.05923e-06
AP005233.2	4.25482	2.0891	9.58796e-14	1.57693e-12
AC022364.2	4.25479	2.08909	1.35049e-07	9.2393e-07
COX6B2	4.25371	2.08872	3.573e-23	1.78663e-21
IGHV3-35	4.24556	2.08595	1.37379e-12	1.94472e-11
JCHAIN	4.24422	2.0855	1.07291e-18	3.28883e-17
AL354714.4	4.24187	2.0847	2.70605e-05	0.000121195
AC002401.4	4.23981	2.084	4.50968e-24	2.51958e-22
LINC01093	4.23925	2.08381	4.80573e-15	9.4802e-14
BDKRB2	4.23803	2.08339	6.75998e-35	1.14872e-32
AL928742.1	4.2245	2.07878	3.37899e-12	4.51926e-11
IGHD2-2	4.22443	2.07876	0.000338234	0.00120094
HRASLS	4.22314	2.07832	9.26622e-26	6.48683e-24
GDF10	4.22124	2.07767	7.04123e-18	1.9643e-16
MFAP4	4.22078	2.07751	4.06137e-21	1.61952e-19
NPC1L1	4.21795	2.07654	2.60425e-11	3.10035e-10
TFAP2A	4.21532	2.07564	4.56551e-20	1.6401e-18
RAB27B	4.20919	2.07354	3.60115e-40	1.01709e-37
IGKV2D-29	4.20815	2.07319	1.02771e-13	1.68418e-12
NPFFR2	4.2077	2.07303	2.67732e-12	3.63663e-11
SLC38A3	4.20323	2.0715	3.80643e-18	1.09701e-16
AC134312.5	4.19936	2.07017	9.23499e-24	5.09018e-22
AL596330.1	4.19645	2.06917	0.000103298	0.000409482
AC099066.2	4.19426	2.06842	1.08777e-22	5.15001e-21
IGHVII-60-1	4.19283	2.06792	0.00140012	0.00429666
JSRP1	4.19259	2.06784	1.43771e-18	4.34847e-17
LINC02126	4.19175	2.06755	1.45473e-14	2.69695e-13
FOXA3	4.18916	2.06666	3.88901e-13	5.91849e-12
AC009229.3	4.18625	2.06566	7.75383e-10	7.5016e-09
IGHD6-25	4.18352	2.06472	0.00350015	0.00970623
C1QTNF1-AS1	4.1766	2.06233	1.55104e-26	1.1549e-24
LINC01098	4.17597	2.06211	1.313e-06	7.58088e-06
KRT16	4.17371	2.06133	3.51055e-09	3.07853e-08
DPYSL4	4.17361	2.0613	1.15626e-16	2.80025e-15
SFN	4.17075	2.06031	2.93529e-17	7.62262e-16
H19	4.16514	2.05836	4.90759e-20	1.75529e-18
IGSF23	4.16501	2.05832	8.47344e-18	2.33836e-16
IGHV3-54	4.16424	2.05805	6.23483e-06	3.17344e-05
FAM197Y8	4.16305	2.05764	0.0900275	0.160488
AL353611.2	4.16295	2.05761	0.000558764	0.00189712
PNLIPRP2	4.15795	2.05587	6.06003e-09	5.10546e-08
IGLV3-32	4.15206	2.05383	8.86601e-07	5.27057e-06
MC4R	4.15112	2.0535	8.42918e-08	5.96378e-07
AC003092.2	4.14513	2.05142	1.98842e-07	1.32173e-06
IGKV2-30	4.13996	2.04962	2.25476e-16	5.2525e-15
EREG	4.13855	2.04912	1.32861e-15	2.81336e-14
AL138962.1	4.13737	2.04871	1.09175e-09	1.03043e-08
LCE1E	4.1362	2.04831	0.00407284	0.0110954
NECTIN4	4.13479	2.04781	3.30919e-22	1.48598e-20
AL008638.1	4.1333	2.04729	0.000659424	0.00219914
AC120498.10	4.13098	2.04648	4.17964e-22	1.85649e-20
THBS2	4.12521	2.04447	1.33691e-33	2.06605e-31
NANOGP1	4.11069	2.03938	1.31515e-13	2.12547e-12
FSCN2	4.10728	2.03818	2.04239e-29	2.12289e-27
IGLJ3	4.10544	2.03754	1.02589e-05	5.00217e-05
AC023906.2	4.10531	2.03749	4.57631e-07	2.85909e-06
AC005703.2	4.10395	2.03701	0.000479473	0.00165071
IGLV3-30	4.10346	2.03684	3.19414e-05	0.000141065
LINC00862	4.10266	2.03656	1.00735e-15	2.16557e-14
ABCB5	4.09775	2.03483	1.43357e-13	2.30594e-12
IGLV3-24	4.09742	2.03471	1.86459e-06	1.04905e-05
IL20RA	4.09567	2.0341	5.76546e-12	7.46956e-11
SPERT	4.09439	2.03365	8.17692e-09	6.75957e-08
TMEM130	4.09298	2.03315	5.13952e-16	1.14328e-14
C1R	4.09085	2.0324	7.82436e-64	1.52586e-60
BFSP2	4.08356	2.02983	1.48677e-21	6.1565e-20
SERPINB4	4.0833	2.02974	9.48501e-06	4.65643e-05
CTNND2	4.08165	2.02915	3.47936e-24	1.9681e-22
CRB3P1	4.08057	2.02877	0.0100947	0.0246884
LIF-AS1	4.07335	2.02622	2.40325e-13	3.76368e-12
KCNJ6	4.07321	2.02617	2.14458e-14	3.86562e-13
AC012462.1	4.07166	2.02562	2.70184e-13	4.19759e-12
AL669970.3	4.07032	2.02514	7.70193e-05	0.000313131
IGKV1D-12	4.06958	2.02488	2.1881e-08	1.68533e-07
TFAP2A-AS1	4.06502	2.02326	7.50077e-18	2.08312e-16
IFNWP19	4.0625	2.02237	1.51365e-13	2.42522e-12
TUBA3GP	4.06101	2.02184	1.23948e-05	5.94733e-05
SLC27A6	4.06084	2.02178	7.27513e-07	4.39307e-06
MOXD1	4.06083	2.02178	3.12267e-27	2.56278e-25
INHA	4.06023	2.02156	2.28849e-21	9.31615e-20
CYP19A1	4.05114	2.01833	1.5282e-27	1.28774e-25
TPT1P5	4.04983	2.01786	1.11856e-33	1.74177e-31
BLACAT1	4.04747	2.01702	1.90933e-25	1.28818e-23
LINC01629	4.04658	2.0167	4.24839e-09	3.66668e-08
BMP7	4.04133	2.01483	2.55949e-12	3.48582e-11
SCGB3A2	4.03719	2.01335	4.511e-15	8.9462e-14
IGKV1OR2-118	4.03659	2.01314	4.10814e-06	2.16833e-05
LHX5	4.03159	2.01135	4.61071e-05	0.000197018
WT1	4.03117	2.0112	1.58852e-14	2.92775e-13
LHX9	4.02925	2.01051	1.23091e-08	9.91925e-08
IGKV2-18	4.02566	2.00922	3.4476e-06	1.84634e-05
CXCL13	4.02302	2.00828	1.34901e-16	3.23455e-15
LINC01776	4.02121	2.00763	0.00668996	0.0172332
FCRLA	4.0205	2.00737	2.16747e-25	1.4504e-23
LINC01833	4.0176	2.00633	1.06946e-09	1.01032e-08
AC064802.1	4.01754	2.00631	4.66636e-05	0.00019923
IGKV1D-43	4.01712	2.00616	2.53974e-09	2.27543e-08
TRAV27	4.01123	2.00404	3.53356e-19	1.14472e-17
MIR8071-1	4.01103	2.00397	7.33761e-10	7.12247e-09
AFAP1-AS1	4.01066	2.00384	8.15149e-14	1.35317e-12
LINC00582	4.00949	2.00342	1.79305e-12	2.49171e-11
AL589987.1	4.00849	2.00306	4.97302e-07	3.0881e-06
STAC2	4.00812	2.00293	1.03745e-09	9.81219e-09
RTBDN	4.00632	2.00228	1.47006e-09	1.36579e-08

## Sheet: upregulated genes in CS2
id	fc	log2fc	pvalue	padj
CTXN3	26.0544	4.70346	3.23599e-38	7.70486e-36
SST	14.6137	3.86925	4.34135e-24	2.42884e-22
CYP1D1P	13.0572	3.70678	1.07124e-46	5.28562e-44
SLC6A19	9.36227	3.22686	4.18511e-27	3.38721e-25
TMEM174	8.8719	3.14924	7.60697e-38	1.72115e-35
SLC6A18	8.31614	3.05591	1.24132e-23	6.76007e-22
SCGN	8.24906	3.04423	5.67781e-46	2.61262e-43
RGS7	8.01207	3.00217	3.01397e-18	8.7545e-17
REN	7.87335	2.97698	3.52009e-24	1.98839e-22
AC066612.2	7.67655	2.94046	2.92237e-05	0.000130087
SLC22A6	7.59146	2.92438	3.28477e-25	2.14224e-23
PLG	7.21305	2.85061	9.62752e-16	2.07186e-14
TCL6	7.12909	2.83372	3.15238e-33	4.62722e-31
SLC22A12	7.08745	2.82527	4.76676e-29	4.77294e-27
SLC22A24	7.06896	2.8215	1.56389e-39	4.18603e-37
LINC00671	7.02897	2.81331	4.6644e-37	9.59905e-35
CLVS2	6.99088	2.80547	2.98098e-31	3.5906e-29
AL365184.1	6.64862	2.73305	2.40309e-09	2.16057e-08
AC018742.1	6.63352	2.72977	7.72102e-27	6.04587e-25
PGA4	6.45326	2.69003	1.80598e-13	2.86779e-12
AC011752.1	6.44949	2.68919	9.19252e-20	3.21762e-18
AP001628.2	6.29067	2.65321	4.23907e-25	2.69151e-23
AC000374.1	6.27655	2.64997	2.06029e-05	9.46122e-05
PRELID1P2	6.26057	2.64629	5.85187e-16	1.29123e-14
CYP4A11	6.24939	2.64372	1.66762e-25	1.13824e-23
AL138826.1	6.17742	2.627	9.48753e-19	2.92798e-17
AC066612.1	6.13586	2.61727	9.96332e-07	5.8726e-06
SLC5A1	5.9117	2.56357	2.31841e-30	2.58708e-28
AC026369.1	5.8342	2.54453	2.28698e-26	1.68149e-24
AC026396.1	5.78112	2.53135	1.33826e-17	3.61753e-16
AL357514.1	5.77347	2.52944	1.64056e-17	4.38836e-16
SLC22A13	5.64223	2.49627	3.57618e-25	2.31367e-23
CYP4A22	5.59771	2.48484	5.5292e-22	2.42089e-20
RN7SL726P	5.59514	2.48417	8.7222e-21	3.37618e-19
AC087379.2	5.56005	2.4751	2.79802e-16	6.44111e-15
TRPM3	5.50213	2.45999	3.52465e-65	8.49089e-62
CA4	5.39893	2.43267	3.63098e-37	7.62562e-35
LINC02237	5.38479	2.42889	5.53915e-11	6.29775e-10
AC063947.1	5.35962	2.42213	2.56755e-07	1.67302e-06
LINC02061	5.35666	2.42133	7.27111e-22	3.12132e-20
HIST1H2BA	5.31506	2.41009	1.54369e-12	2.16577e-11
FABP4	5.26544	2.39655	1.30193e-23	7.05263e-22
ASB17	5.2336	2.3878	1.39395e-27	1.18437e-25
CD300LG	5.22991	2.38679	2.45758e-32	3.29985e-30
RNU6-44P	5.20266	2.37925	2.65219e-16	6.11916e-15
SLC5A8	5.19413	2.37688	6.41876e-22	2.77579e-20
HIST1H2AA	5.15961	2.36726	5.6191e-15	1.09894e-13
LINC01179	5.04451	2.33471	4.62142e-15	9.13863e-14
AC116345.3	5.03653	2.33243	1.22186e-25	8.45251e-24
PCGEM1	4.9472	2.30661	2.68864e-08	2.04168e-07
AC026780.1	4.93542	2.30317	1.52062e-23	8.15104e-22
AC091286.1	4.87774	2.28621	2.86817e-18	8.34828e-17
ZNF804B	4.85475	2.2794	6.39213e-08	4.60146e-07
SLC12A1	4.84324	2.27597	2.03847e-11	2.45605e-10
DHFRP2	4.79279	2.26086	8.12176e-22	3.45749e-20
AC026780.2	4.78926	2.2598	1.4248e-19	4.85865e-18
AP004550.1	4.73616	2.24372	3.48978e-08	2.60845e-07
RNU6-46P	4.70552	2.23435	3.59463e-19	1.16188e-17
AGTR1	4.63557	2.21275	8.80613e-38	1.9707e-35
IQSEC3	4.50245	2.17071	6.89469e-26	4.87665e-24
SLC25A48	4.49879	2.16954	1.7538e-31	2.15686e-29
ENPP7P8	4.46549	2.15882	2.24611e-27	1.86961e-25
AP003716.1	4.46406	2.15836	1.63993e-33	2.49666e-31
HMGCS2	4.45222	2.15453	1.17171e-14	2.19813e-13
AC006305.2	4.42301	2.14503	1.94625e-05	8.97778e-05
AL592114.3	4.41688	2.14303	3.33738e-21	1.33865e-19
AC002401.1	4.40254	2.13834	1.48836e-23	8.00955e-22
AC245519.1	4.3918	2.13481	2.15986e-14	3.88975e-13
CTXND1	4.39088	2.13451	7.14627e-19	2.24261e-17
HAO2	4.37083	2.12791	4.88981e-29	4.8842e-27
AP001652.1	4.32891	2.114	6.82354e-18	1.90617e-16
AL356130.2	4.32078	2.11129	1.41512e-14	2.63424e-13
IL9	4.30024	2.10442	4.7956e-13	7.20184e-12
NPR3	4.28561	2.0995	2.0513e-37	4.44481e-35
HIST1H2BPS1	4.26806	2.09358	7.96662e-10	7.69474e-09
AL512384.1	4.26725	2.09331	1.11835e-15	2.38914e-14
AL353803.1	4.25829	2.09027	5.48803e-18	1.55108e-16
SEMA3D	4.24603	2.08611	1.63224e-21	6.71808e-20
MAPT-IT1	4.23869	2.08362	1.34218e-19	4.5997e-18
G6PC	4.23826	2.08347	4.55623e-14	7.87637e-13
ARSF	4.23261	2.08155	2.42743e-25	1.6217e-23
AC002546.2	4.22844	2.08013	1.256e-10	1.36293e-09
AP005230.1	4.17189	2.0607	2.4453e-09	2.19562e-08
AC002428.2	4.15007	2.05314	8.13093e-10	7.8405e-09
MIR3128	4.12458	2.04425	6.08134e-06	3.09996e-05
STH	4.11644	2.0414	5.79274e-11	6.57332e-10
LPA	4.08436	2.03011	7.62234e-15	1.46415e-13
RNU6-768P	4.0488	2.0175	9.52854e-10	9.07283e-09
